# Supplementary material for: Elucidating the Genetic Basis of Columnar Upright Architecture in Populus Through CRISPR Disruption of TILLER ANGLE CONTROL1
Source: Plant Biotechnol J. 2025 Oct 22;24(3):1377–97. doi: 10.1111/pbi.70415 (PMC12946507; doi:10.1111/pbi.70415)
Supplement: Supplementary file 2 — Table S1: pbi70415‐sup‐0002‐TableS1.xlsx. [file PBI-24-1377-s004.xlsx]

## Sheet: Sheet1
Table S1. Transcriptional regulators down-regulated in the axillary meristem (AM) of TAC1-CRISPR hybrid poplars compared to BH.
Contig ID a	AM_BH				AM_TAC1-CRISPR		#24 /BH b	#26 /BH c	Populus ID (blastx) d	% e	E-value f	Closest AGI (blastx) g	Gene description
	Rep #1	Rep #2	AVG		Line #24	Line #26
DN107_c0_g1_i14:g.35955	4.253	6.891	5.572		0	0	-12.4442	-12.4442	Potri.017G028301.1	97.63	7.36e-137	AT1G06040.1	STO, B-BOX DOMAIN PROTEIN 24
DN399_c0_g1_i2:g.110015	2.322	5.053	3.6875		0	0	-11.8488	-11.8488	Potri.011G087900.6	94.631	0	AT4G26640.1	WRKY20, WRKY transcription factor
DN25897_c0_g1_i4:g.88381	2.177	3.1	2.6385		0	0	-11.366	-11.366	Potri.001G114000.2	97.753	1.16e-107	AT4G37740.1	GRF2, growth-regulating factor 2
DN5809_c0_g1_i6:g.49712	0.008	5.159	2.5835		0	0	-11.3357	-11.3357	Potri.007G016600.1	96.755	0	AT3G51080.1	GATA transcription factor 6
DN7478_c1_g1_i1:g.48726	2.159	2.884	2.5215		0	0	-11.3006	-11.3006	Potri.011G053400.2	91.304	1.39e-120	AT4G20970.1	basic helix-loop-helix (bHLH) protein
DN3607_c0_g1_i1:g.15976	3.554	0.003	1.7785		0	0	-10.7973	-10.7973	Potri.002G172800.1	96.8	1.53e-81	AT2G46530.2	ARF11, AUXIN RESPONSE FACTOR 11
DN634_c2_g1_i1:g.154906	0	2.761	1.3805		0	0	-10.432	-10.432	Potri.013G054000.1	92.941	3.26e-111	AT3G04070.2	ANAC047, NAC domain protein 47
DN293_c0_g1_i8:g.90655	2.596	0.014	1.305		0	0	-10.3509	-10.3509	Potri.006G049700.1	95.139	0	AT2G41710.1	SMOS1, AP2-type transcription factor
DN14871_c0_g1_i1:g.56722	2.246	0.197	1.2215		0	0	-10.2556	-10.2556	Potri.018G021400.1	94.969	2.55e-103	AT5G25160.1	zinc finger protein 3
DN1187_c3_g1_i2:g.32954	1.472	0.796	1.134		0	0	-10.1485	-10.1485	Potri.002G039000.1	95.522	5.83e-78	AT3G23240.1	ethylene response factor 1
DN7972_c0_g1_i7:g.124357	2.128	0	1.064		0	0	-10.0566	-10.0566	Potri.005G118200.1	89.841	2.76e-131	AT3G51060.1	SHI RELATED SEQUENCE 1
DN1623_c0_g1_i41:g.170797	1.704	0.286	0.995		0	0	-9.96	-9.96	Potri.004G050900.6	96.122	0	AT1G28520.2	VOZ1, VASCULAR PLANT ONE ZINC FINGER PROTEIN 1
DN10709_c0_g1_i4:g.106020	0	1.923	0.9615		0	0	-9.91064	-9.91064	Potri.005G119300.1	90.132	6.3e-97	AT2G18160.1	BZIP2, Basic leucine zipper protein 2
DN1816_c0_g1_i4:g.10889	1.013	0.752	0.8825		0	0	-9.78709	-9.78709	Potri.011G070100.1	94.118	1.44e-114	AT1G29280.1	WRKY65, WRKY transcription factor
DN6901_c0_g1_i6:g.19306	0.953	0.669	0.811		0	0	-9.66534	-9.66534	Potri.010G029000.1	93.916	0	AT3G06250.1	FRS7, FAR1-RELATED SEQUENCE 7
DN12808_c0_g1_i13:g.169494	0.468	1.119	0.7935		0	0	-9.6339	-9.6339	Potri.006G150000.6	79.762	0	AT5G56780.1	ET2, EFFECTOR OF TRANSCRIPTION2
DN1977_c0_g1_i3:g.74181	0	1.48	0.74		0	0	-9.53333	-9.53333	Potri.008G203500.4	95.753	3.28e-152	AT1G08970.2	Nuclear transcription factor Y, SUBUNIT C9
DN3180_c0_g1_i10:g.126929	0	1.422	0.711		0	0	-9.47573	-9.47573	Potri.010G137600.1	93.822	2.09e-180	AT1G69010.1	BIM2, BES1-INTERACTING MYC-LIKE PROTEIN 2
DN3250_c0_g1_i10:g.98201	1.42	0	0.71		0	0	-9.47371	-9.47371	Potri.002G123300.1	92.011	0	AT4G24240.1	WRKY7, WRKY transcription factor
DN225_c0_g1_i4:g.89732	0	1.407	0.7035		0	0	-9.46046	-9.46046	Potri.012G065000.5	89.343	0	AT5G08130.4	BIM1, BES1-INTERACTING MYC-LIKE PROTEIN 1
DN7439_c0_g1_i3:g.48301	0.476	0.931	0.7035		0	0	-9.46046	-9.46046	Potri.011G065900.2	93.711	2.42e-76	AT1G29160.1	COG1, COGWHEEL1
DN10174_c0_g1_i5:g.81580	0	1.365	0.6825		0	0	-9.4168	-9.4168	Potri.006G074900.9	96.407	4.32e-114	AT5G57150.1	basic helix-loop-helix (bHLH) protein
DN6710_c0_g1_i1:g.118068	0.61	0.712	0.661		0	0	-9.37069	-9.37069	Potri.003G095000.1	97.436	0	AT1G32330.1	HSFA1D, HEAT SHOCK TRANSCRIPTION FACTOR A1D
DN2813_c0_g1_i9:g.85962	1.308	0	0.654		0	0	-9.35535	-9.35535	Potri.018G129800.8	100	3.81e-100	AT2G26580.2	YAB5, YABBY5
DN36663_c0_g1_i10:g.46159	0.934	0.32	0.627		0	0	-9.29462	-9.29462	Potri.008G129500.1	94.444	6.84e-139	AT2G01430.1	HB17, HD-Zip transcription factor
DN25844_c0_g1_i1:g.88499	0	1.116	0.558		0	0	-9.1267	-9.1267	Potri.010G216200.3	92.718	2.57e-137	AT2G28550.3	AP2 family transcription factor
DN1604_c0_g1_i6:g.170549	0	1.096	0.548		0	0	-9.10066	-9.10066	Potri.007G119800.1	94.231	6.86e-90	AT1G61730.1	GeBP family protein
DN5300_c0_g1_i2:g.96923	0	1.083	0.5415		0	0	-9.08348	-9.08348	Potri.019G081500.1	95	0	AT1G22640.1	MYB3, MYB domain protein 3
DN2994_c0_g2_i1:g.143960	0	1.082	0.541		0	0	-9.08215	-9.08215	Potri.019G031600.1	93.97	0	AT5G18270.1	ANAC087, NAC domain protein 87
DN44345_c0_g1_i1:g.20150	0.76	0.279	0.5195		0	0	-9.02375	-9.02375	Potri.019G040900.1	35.211	6.21e-07	AT5G58850.1	MYB119, MYB domain protein 119
a, Contig ID obtained from Trinity-v2.15.2; b, Log₂ fold change (Log₂FC), calculated by Log2((TPM of #24 AM + 0.001)/(TPM of BH AM +0.001)); c, Log₂FC calculated as b; d, Poplar gene ID from P. trichocarpa v4.1 (Phytozome v13); e and f, % identity (e) and statistical significance (f) from blastX against P. trichocarpa v4.1; g, Arabidopsis gene ID from TAIR10.
