# Supplementary material for: Elucidating the Genetic Basis of Columnar Upright Architecture in Populus Through CRISPR Disruption of TILLER ANGLE CONTROL1
Source: Plant Biotechnol J. 2025 Oct 22;24(3):1377–97. doi: 10.1111/pbi.70415 (PMC12946507; doi:10.1111/pbi.70415)
Supplement: Supplementary file 3 — Table S2: pbi70415‐sup‐0003‐TableS2.xlsx. [file PBI-24-1377-s001.xlsx]

## Sheet: Sheet3 (2)
Table S2. List of genes involved in auxin biosynthesis and signaling, GA pathways, and far-red light responses in SAM and AM tissues of BH and TAC1-CRISPR lines.
Contig ID a	SAM									AM								Populus ID (blastx) f	% g	E-Value h	Closest AGI (blastx) i	Description
	BH Rep #1	BH Rep #2	BH AVG	TAC1-CRISPR #24	TAC1-CRISPR #26		#24/BH b	#26/BH c		BH Rep #1	BH Rep #2	BH AVG	TAC1-CRISPR #24	TAC1-CRISPR #26		#24/BH d	#26/BH e
Up regulated genes involved in auxin biosynthesis and signaling
DN915_c0_g1_i1:g.108655	0.654	1.112	0.883	0.281	0.393		-1.64835	-1.16585		0	0	0	3.176	2.361		11.6334	11.2058	Potri.015G038700.1	96.748	0	AT1G73590.1	PIN1, PIN-FORMED1
DN16761_c0_g1_i8:g.57390	0	0	0	0.43	0.854		8.75154	9.73978		0	0	0	1.608	1.156		10.6519	10.1762	Potri.002G072200.2	97.959	3.63e-167	AT1G77110.1	PIN6, PIN-FORMED6
DN9597_c0_g1_i6:g.125648	0.052	1.513	0.7825	2.014	1.495		1.36277	0.933105		0	0.002	0.001	0.766	2.25		8.58308	10.1364	Potri.011G170000.8	95.327	0	AT5G56290.1	PEX5, PEROXIN5
DN518_c0_g1_i9:g.147623	2.688	4.423	3.5555	2.265	1.945		-0.65031	-0.869946		0.037	0	0.0185	2.402	2.976		6.94522	7.25424	Potri.005G207200.14	90.354	0	AT3G59060.1	PIF5, PHYTOCHROME-INTERACTING FACTOR 5
DN12824_c0_g1_i4:g.169273	0.146	0.541	0.3435	4.482	0.216		3.70189	-0.666809		0	0.182	0.091	0.469	0.945		2.35295	3.36213	Potri.012G139400.2	52.941	1.45e-23	AT3G53020.1	STV1, SHORT VALVE1
DN22503_c0_g2_i1:g.15449	0.027	0.152	0.0895	0.785	0.388		3.11854	2.10378		0	0.034	0.017	0.065	0.148		1.87447	3.04924	Potri.002G061500.2	31.667	1.97e-09	AT4G02450.2	HSP20-like chaperones superfamily protein
DN17193_c0_g1_i1:g.140091	0.281	0	0.1405	0.643	0.289		2.18626	1.03525		0.238	0	0.119	0.925	0.926		2.94798	2.94953	Potri.004G055900.1	89.941	2.78e-112	AT5G45890.1	SAG12, SENESCENCE-ASSOCIATED GENE 12
DN84676_c0_g1_i1:g.41175	1.287	0.41	0.8485	0.63	0.263		-0.428974	-1.68608		0.104	0.23	0.167	0.554	1.104		1.72403	2.71751	Potri.010G192100.1	98.352	1.01e-106	AT3G11260.1	WOX5, WUSCHEL RELATED HOMEOBOX 5
DN27187_c0_g1_i1:g.82431	0.714	0.527	0.6205	1.403	1.128		1.17572	0.861219		0.535	0	0.2675	0.859	1.431		1.67941	2.41504	Potri.008G052375.2	98.02	2.45e-66	AT5G13680.1	ELO2, ELONGATOR2
DN12758_c0_g1_i9:g.25916	0.043	1.038	0.5405	0.351	0		-0.621386	-9.08082		0.128	0	0.064	0.314	0.338		2.27684	2.38277	Potri.008G125100.2	96.618	0	AT2G01170.1	BAT1, BIDIRECTIONAL AMINO ACID TRANSPORTER 1
DN39445_c0_g1_i1:g.49375	0.139	0	0.0695	0.273	0.132		1.95848	0.915731		0.157	0	0.0785	0.503	0.357		2.6644	2.17093	Potri.014G113100.1	95.652	8.42e-82	AT3G62150.1	ABCB21, ATP-binding cassette B21
DN32140_c0_g1_i1:g.51894	0.179	0.389	0.284	0.206	0.086		-0.461331	-1.71187		0	0.071	0.0355	0.174	0.148		2.26139	2.02934	Potri.018G036800.1	95.377	0	AT5G25620.1	YUC6, YUCCA6
DN21428_c0_g1_i6:g.102887	2.273	3.297	2.785	4.034	2.782		0.534373	-0.00155435		0.467	0.663	0.565	2.889	2.264		2.3522	2.00064	Potri.017G141000.1	97.521	1.21e-78	AT5G37020.2	ARF8, AUXIN RESPONSE FACTOR 8
DN789_c0_g2_i2:g.136764	3.017	2.605	2.811	2.266	3.274		-0.310812	0.219898		1.321	1.201	1.261	7.491	4.555		2.56964	1.85206	Potri.006G176600.1	97.917	1.09e-62	AT5G57740.1	XBAT32, XB3 ORTHOLOG 2 IN ARABIDOPSIS THALIANA 32
DN10118_c0_g1_i7:g.81721	1.614	1.086	1.35	0.03	0		-5.44562	-10.3998		0.723	0	0.3615	1.732	1.226		2.25722	1.75908	Potri.017G056800.1	89.286	3.21e-140	AT2G32760.1	VPS38, VACUOLAR SORTING RECEPTOR 38
DN8336_c0_g1_i2:g.58941	1.522	1.102	1.312	1.509	1.119		0.201682	-0.229368		0.14	0	0.07	0.929	0.218		3.71134	1.62504	Potri.002G207400.5	88.517	0	AT1G48910.1	YUC10, YUCCA10
DN40182_c0_g1_i1:g.97382	0.636	0.283	0.4595	0.25	0.121		-0.875514	-1.91632		0.144	0	0.072	0.307	0.218		2.07696	1.58496	Potri.002G254200.1	97.945	2.22e-101	AT5G43890.1	YUC5, YUCCA5
Down regulated genes involved in auxin biosynthesis and signaling
DN22074_c0_g2_i17:g.173929	0.828	0	0.414	0	0		-8.69697	-8.69697		0.385	0	0.1925	0.021	0.002		-3.13676	-6.01123	Potri.017G039200.11	22.112	8.24e-24	AT4G33090.1	APM1, AMINOPEPTIDASE M1
DN20498_c0_g1_i1:g.25598	0.194	0	0.097	0	0.093		-6.61471	-0.060121		3.737	6.447	5.092	1.175	0.443		-2.11463	-3.51988	Potri.002G186400.1	96.599	5.67e-103	AT3G62100.1	IAA30, INDOLE-3-ACETIC ACID INDUCIBLE30
DN14920_c0_g2_i2:g.45794	0.237	0.316	0.2765	0.838	0.399		1.59618	0.527512		2.705	1.636	2.1705	0.637	0.298		-1.76706	-2.86047	Potri.001G164300.1	96.324	4.05e-87	AT1G72430.1	SAUR78, SMALL AUXIN UPREGULATED RNA78
DN13165_c1_g1_i1:g.150636	0.662	1.28	0.971	0.897	0.108		-0.114241	-3.15663		0.147	0.061	0.104	0.02	0.014		-2.32193	-2.80735	Potri.011G125800.3	43.81	6.47e-167	AT3G20630.1	UBP14, UBIQUITIN-SPECIFIC PROTEASE14
DN65491_c0_g1_i1:g.156156	0.362	0.202	0.282	0.177	0.086		-0.668925	-1.70171		0.819	1.813	1.316	0.327	0.233		-2.00549	-2.49267	Potri.001G122600.1	93.478	2.91e-105	AT4G16515.1	RGF6, ROOT MERISTEM GROWTH FACTOR 6
DN1907_c0_g1_i15:g.74610	4.249	1.673	2.961	1.884	2.68		-0.652007	-0.1438		1.076	1.656	1.366	0.284	0.356		-2.26198	-1.93702	Potri.006G066600.1	94.091	7.06e-155	AT4G28640.1	IAA11, INDOLE-3-ACETIC ACID INDUCIBLE11
DN9348_c0_g1_i1:g.22416	0	0.952	0.476	0.945	0		0.987851	-8.89785		2.666	1.867	2.2665	0.688	0.706		-1.71853	-1.68132	Potri.010G089200.1	95.39	0	AT5G19530.1	ACL5, ACAULIS5
Up regulated genes involved in gibberellin (GA) pathways
DN83_c0_g1_i17:g.54353	13.871	2.441	8.156	4.431	16.825		-0.880081	1.04458		0	0	0	2.484	6.876		11.279	12.7476	Potri.013G028700.1	90.435	0	AT5G27320.1	GID1C, GA INSENSITIVE DWARF1C
DN2252_c0_g1_i17:g.29117	3.853	4.699	4.276	5.287	7.804		0.306123	0.867799		0.001	0.002	0.0015	0.807	1.979		8.33628	9.62936	Potri.007G007100.1	92.195	0	AT2G22840.1	GRF1, GROWTH-REGULATING FACTOR 1
DN55699_c0_g1_i1:g.83859	0.451	0.25	0.3505	0.443	0.214		0.337035	-0.709188		0.253	0	0.1265	0.815	1.548		2.67807	3.60277	Potri.015G041600.1	45	1.13e-18	AT1G18080.1	RACK1A, RECEPTOR FOR ACTIVATED C KINASE 1 A
DN16941_c1_g1_i1:g.155562	0	0	0	0.51	0.743		8.99718	9.53916		0.147	0	0.0735	0.471	0.78		2.66347	3.39001	Potri.002G099800.1	61.24	1.57e-55	AT5G38480.2	GRF3, GENERAL REGULATORY FACTOR 3
DN38169_c0_g1_i1:g.165194	0	0.102	0.051	0.268	0		2.37102	-5.70044		0.103	0	0.0515	0.33	0.548		2.65644	3.38642	Potri.016G027750.1	98.352	6.23e-130	AT1G14920.1	GAI, GIBBERELLIC ACID INSENSITIVE
DN16927_c0_g1_i1:g.155593	4.138	5.685	4.9115	6.592	6.927		0.424478	0.495982		0	0.245	0.1225	0.476	0.677		1.94948	2.45677	Potri.003G065000.2	93.043	6.82e-50	AT2G36400.1	GRF3, GROWTH-REGULATING FACTOR 3
DN7475_c1_g1_i2:g.48400	0.007	0.992	0.4995	1.418	4.316		1.50343	3.10859		0	0.593	0.2965	2.021	1.361		2.76482	2.19477	Potri.012G104900.1	84.444	0	AT5G50915.2	basic helix-loop-helix (bHLH) protein
DN36965_c0_g1_i1:g.178128	0	0	0	0	0		0	0		0.118	0.13	0.124	0.502	0.535		2.00863	2.1003	Potri.011G134100.1	96.407	1.01e-117	AT4G21200.1	GA2OX8, GIBBERELLIN 2-OXIDASE8
DN4252_c0_g1_i4:g.42851	1.582	2.614	2.098	0	1.239		-11.0355	-0.759362		0.193	1.005	0.599	3.426	2.211		2.51391	1.88232	Potri.018G065400.1	90.432	7.98e-177	AT3G13960.1	GRF5, GROWTH-REGULATING FACTOR 5
Down regulated genes involved in gibberellin (GA) pathways
DN5387_c0_g1_i1:g.96896	1.985	0.628	1.3065	0.599	0		-1.12378	-10.3526		1.654	0.825	1.2395	0.331	0.067		-1.90167	-4.18924	Potri.005G235000.3	97.655	0	AT5G42480.1	ARC6, ACCUMULATION AND REPLICATION OF CHLOROPLASTS 6
DN11591_c0_g1_i2:g.29926	0	1.063	0.5315	0	0.188		-9.05664	-1.4944		0	3.194	1.597	0.518	0.094		-1.62246	-4.0722	Potri.006G115800.1	94.615	0	AT5G03730.1	CTR1, CONSTITUTIVE TRIPLE RESPONSE 1
DN180_c0_g1_i4:g.36463	3.544	1.502	2.523	2.601	0.323		0.0439091	-2.96165		8.215	0.368	4.2915	1.229	0.438		-1.80316	-3.28953	Potri.008G191800.1	94.268	5.57e-147	AT1G70000.2	MYB like domain protein
DN3362_c0_g1_i4:g.134598	0.435	0	0.2175	0.719	0		1.72036	-7.77149		4.468	5.084	4.776	1.403	0.736		-1.76656	-2.69637	Potri.008G064200.1	94.574	1.44e-86	AT3G11280.2	MYB domain protein
DN19806_c0_g1_i4:g.160156	0.924	0.663	0.7935	0.732	1.459		-0.116234	0.877849		2.326	0.908	1.617	0.423	0.364		-1.93208	-2.14824	Potri.014G073700.1	95.745	0	AT5G51810.1	GA20OX2, GIBBERELLIN 20-OXIDASE 2
Up regulated genes involved in far-red light responses
DN5335_c0_g1_i1:g.96849	5.551	1.478	3.5145	4.18	0.566		0.250118	-2.63231		0	0	0	1.989	2.618		10.9586	11.3548	Potri.018G029500.1	96.324	1.47e-79	AT5G11260.1	HY5, ELONGATED HYPOCOTYL5
DN518_c0_g1_i9:g.147623	2.688	4.423	3.5555	2.265	1.945		-0.65031	-0.869946		0.037	0	0.0185	2.402	2.976		6.94522	7.25424	Potri.005G207200.14	90.354	0	AT3G59060.1	PIF5, PHYTOCHROME-INTERACTING FACTOR 5
DN1697_c0_g1_i32:g.170175	9.865	0.534	5.1995	9.904	9.421		0.929507	0.857383		0.258	0.002	0.13	3.785	2.59		4.85304	4.30587	Potri.008G046200.9	88.472	0	AT5G02810.1	PRR7, PSEUDO-RESPONSE REGULATOR 7
DN21272_c0_g1_i2:g.178729	0	1.156	0.578	0	0		-9.17742	-9.17742		0	0.73	0.365	1.354	1.415		1.88838	1.95191	Potri.004G202900.2	93.151	6.58e-89	AT3G52740.1	BIC1, BLUE LIGHT INHIBITION OF CRYPTOCHROME1
DN16626_c0_g1_i3:g.27375	0.535	0	0.2675	0.676	0.714		1.33423	1.41302		0.144	0	0.072	0.267	0.25		1.87626	1.78172	Potri.006G277500.3	98.851	0	AT5G24850.1	CRY3, CRYPTOCHROME3
DN13302_c0_g1_i8:g.105311	2.96	2.253	2.6065	3.158	3.14		0.276801	0.268557		0	1.014	0.507	1.574	1.676		1.63245	1.72298	Potri.014G058600.1	92.46	1.56e-130	AT3G60530.1	GATA transcription factor 6
DN28863_c0_g1_i7:g.114188	0	0.198	0.099	0.236	0.499		1.24489	2.32193		0	0.245	0.1225	0.442	0.37		1.8428	1.58691	Potri.004G002700.1	97.338	0	AT2G32950.1	COP1, CONSTITUTIVE PHOTOMORPHOGENIC1
Down regulated genes involved in far-red light responses
DN7521_c0_g1_i10:g.56226	0	0	0	0.026	0		4.75489	0		1.304	2.288	1.796	0.042	0.019		-5.38511	-6.48945	Potri.003G155100.2	98.542	0	AT4G20130.1	PTAC14, PEP-ASSOCIATED PROTEIN 7
DN6357_c0_g1_i4:g.17502	0	2.416	1.208	0.557	0.306		-1.11548	-1.9775		4.61	4.968	4.789	0.849	0.73		-2.49449	-2.71208	Potri.005G117100.2	96.711	3.09e-93	AT4G38960.2	BBX19, B-BOX DOMAIN PROTEIN 19
DN6184_c0_g1_i9:g.70542	1.159	1.746	1.4525	0.676	1.176		-1.1023	-0.304417		0.974	1.529	1.2515	0.197	0.345		-2.66124	-1.85597	Potri.005G258600.1	70.43	1.07e-64	AT1G76570.1	LHCB7, LIGHT-HARVESTING COMPLEX B7
DN38448_c0_g2_i1:g.156023	0.286	0.339	0.3125	0.248	0		-0.33232	-8.29232		1.177	0.3	0.7385	0.224	0.237		-1.71663	-1.63559	Potri.001G242600.5	98.374	0	AT2G29090.2	CYP707A2, cytochrome P450
a, Contig ID obtained from Trinity-v2.15.2; b, Log₂ fold change (Log₂FC), calculated by Log2((TPM of #24 SAM + 0.001)/(TPM of BH SAM +0.001)); c, Log₂FC calculated as b; d, Log₂FC calculated by Log2((TPM of #24 AM + 0.001)/(TPM of BH AM +0.001)); e, Log₂FC calculated as d; f, Poplar gene ID from P. trichocarpa v4.1 (Phytozome v13); g and h, % identity (g) and statistical significance (h) from bla…
