# Supplementary material for: Elucidating the Genetic Basis of Columnar Upright Architecture in Populus Through CRISPR Disruption of TILLER ANGLE CONTROL1
Source: Plant Biotechnol J. 2025 Oct 22;24(3):1377–97. doi: 10.1111/pbi.70415 (PMC12946507; doi:10.1111/pbi.70415)
Supplement: Supplementary file 4 — Table S3: pbi70415‐sup‐0004‐TableS3.xlsx. [file PBI-24-1377-s003.xlsx]

## Sheet: Sheet1
Supplemental Table S3. Primers used in this study.
Gene ID	Gene name	Primer	Sequence (5' ~ 3')
For gDNA PCR to check mutation site in transgenic poplar
	PnTAC1-1	FW	ACATTTCCTTTGTACCAATTCCC
		RV	ACCCAAATCCATCTCTAGCAAA
	PnTAC1-2	FW	ACATTTCCTTTGTCCCAATTC
		RV	GCTGGGAAAGAATAGGCAGA
	PaTAC1-1	FW	TGTGAAGAAGGCTGAATCCAT
		RV	ATTAAATAATCTGCCGATGGAAA
	PaTAC1-2	FW	GATCATTACCCCAGCCGTTA
		RV	ACGAGCAACCGGCTTTTTAT
	PgTAC1-1	FW	TGTGAAGAAGGCTGAATCCAT
		RV	ATGGTCACCAACCCATCATT
	PgTAC1-2	FW	GGACGCAGGAGTTTAGCTTG
		RV	ACGAGCAACCGGCTTTTTAT
For gDNA PCR to check transgenic poplar
	Replicon vector (T-DNA)	FW	CTCTTAGGTTTACCCGCCAATA
		RV	GTTCAGGTTGTGGAGGGAATAA
	TAC1_target	FW	TGCAGCCCTGGTGGATGTGCTTGA
		RV	AAACGTGTTATTCTTTCTCCTTTC
	Hygromycin	FW	CGCAAGGAATCGGTCAATAC
		RV	ATTTGTGTACGCCCGACAGT
	CaMV 35S promoter	FW	TTCCAACCACGTCTTCAAAGCAA
		RV	TCCTCTCCAAATGAAATGAACTTC
For RT-PCR to check expression level
Potri.014G102600	PtrTAC1-1	FW	AAAATGATCAGTATTTCATTTTGGAA
		RV	TCCTGAGAGAGGCAGAGATCA
Potri.002G175300	PtrTAC1-2	FW	AAAATGATCAGTATTTCATTTTGGAA
		RV	GCTGGGAAAGAATAGGCAGA
Potri.003G168700	PtrLAZY1	FW	TTGCCTTACTGGACAGCCAT
		RV	CTCAGTTTTGTTTCTGCTGAAGC
Potri.014G165300	PtrWEEP	FW	GGATGTTGGTTTGTGGTTAGAA
		RV	TGTGATGAAGTCTCCCCACTT
Potri.019G010400	PtrActin2	FW	GCCATCTCTCATCGGAATGGAA
		RV	AGGGCAGTGATTTCCTTGCTCA
Potri.014G102600	PtrTAC1-1	FW	CCCAGGAGAGGATTCACGTC
		RV	CCCTTGCGGATTTGGACATC
Potri.002G175300	PtrTAC1-2	FW	TGGTGGATGTGCTTGATGGT
		RV	TCCTTCGTCTTCCTCCTCCT
Potri.005G207200	PtrPIF5	FW	ATGGCTCCGACACAGAACTC
		RV	CCATGAAACGCGCATACTGG
Potri.017G028301	PtrBBX24	FW	CATGGGTCTTTTCGGTGAGC
		RV	TTCTTATGGGGCATGCTGGA
Potri.004G074300	PtrRVE1	FW	AGCTAACCAGGAAATCAGCC
		RV	TGTTGAGGATTGGCTGTCTCT
Potri.009G075500	PtrSCR1	FW	CTCAGAGGTAGGGTTGGTGG
		RV	GGTTCTCCTTCACTCCTTCGA
Potri.003G001000	PtrARF1	FW	AGAGGCTGTCACCCAAGATT
		RV	AGGCCCAACGACAGATGAG
Potri.007G007100	PtrGRF1	FW	TAGCAGTTCAGGTAGCAGCC
		RV	AGGGATGGAATAGGGGATCA
Potri.005G148400	PtrANT	FW	TAGCCCTGACAAGACCGGAA
		RV	GAGATTCCTGCTGGCCTCAA
Potri.001G119300	PtrPME	FW	AACTGCCCTTAGTGTGAGCC
		RV	CTGAGTCCCCAACCTCCTCT
Potri.006G126800	PtrPAL1	FW	TTGACTTGAGGCATTTGGAG
		RV	CAATGGATAGGTAGCACTGC
Potri.003G181400	PtrCCR2	FW	CTGTTCAAGCTTATGTGCATG
		RV	GTGGAGAACGCTCTCAGAGC
Potri.013G157900	PtrC4H1	FW	ACTCTGGGACGTYTGGTACA
		RV	GCTTCATAGATTTACAGTGA
Potri.009G095800	PtrCAD1	FW	CAAGCTGATCTTGATGGGTG
		RV	CGAATCTATATCTCACATC
Potri.012G006400	PtrCOMT2	FW	CATGAAGTGGATATGCCATG
		RV	GTTGAATGCACAGCACATTAC
Potri.007G016400	PtrF5H1	FW	TGCTATTGGGAGAGACAAGA
		RV	AAACAATGAAGCAAGTGAGC
Potri.001G304800	PtrCCoAOMT1	FW	CAAGAGGTTGATTGAGCTTG
		RV	GGTCAGCAGCAAGTGCCTTG
Potri.002G257900	PtrCesA4	FW	TAAGTTGCGGGTATGAAGAA
		RV	AATAGAGCCTAGTGCCCATC
Potri.018G103900	PtrCesA7	FW	ATGAGTGTGGTTTTCCTGTG
		RV	TGCCTCAGTGAGATGCTTAT
Potri.011G069600	PtrCesA8	FW	GTGGTGTCAGCATTGAAGAT
		RV	GGAATCAGAAGTGTTGTCCA
Potri.019G010400	PtrActin2	FW	TGTGCCCATCTATGAAGGGTA
		RV	AAGCACTTCCTGTGGACGAT
